# Supplementary material for: Crustacean Zooplankton Ingestion of Potentially Toxic Microcystis: In Situ Estimation Using mcyE Gene Gut Content Detection in a Large Temperate Eutrophic Lake
Source: Toxins (Basel). 2025 Jan 16;17(1):42. doi: 10.3390/toxins17010042 (PMC11768910; doi:10.3390/toxins17010042)
Supplement: Supplementary file 1 [file toxins-17-00042-s001.zip]

Archive with 1 entries (1 files):
- toxins-3354622-supplementary.pdf
